# Supplementary material for: Short- and Long-Term Outcomes of Laparoscopic Segmental Left Colectomy for Splenic Flexure Colon Cancer: A Multicenter Propensity Score-Matched Analysis from the Catholic Colorectal Group
Source: J Clin Med. 2026 Jun 9;15(12):4457. doi: 10.3390/jcm15124457 (PMC13301466; doi:10.3390/jcm15124457)
Supplement: Supplementary file 1 [file jcm-15-04457-s001.zip]

Archive with 1 entries (1 files):
- jcm-4316225-supplementary.pdf
